# Supplementary material for: A Cross-Sectional Survey on the Management of Medication Adherence Among Healthcare Professionals in Saudi Arabia
Source: Healthcare (Basel). 2025 Feb 6;13(3):347. doi: 10.3390/healthcare13030347 (PMC11817170; doi:10.3390/healthcare13030347)
Supplement: Supplementary file 1 [file healthcare-13-00347-s001.zip]

Archive with 1 entries (1 files):
- healthcare-3396438-supplementary.pdf
